# Supplementary material for: Screening and Identification of Novel cGAS Homologues Using a Combination of in Vitro and In Vivo Protein Synthesis
Source: Int J Mol Sci. 2019 Dec 22;21(1):105. doi: 10.3390/ijms21010105 (PMC6981698; doi:10.3390/ijms21010105)
Supplement: Supplementary file 1 [file ijms-21-00105-s001.zip]

Archive with 3 entries (2 files):
- Supplementary Materials_Rev/
- Supplementary Materials_Rev/Sup1v2.xlsx
- Supplementary Materials_Rev/Sup2.xlsx
