# Supplementary material for: Screening and Identification of Novel cGAS Homologues Using a Combination of in Vitro and In Vivo Protein Synthesis
Source: Int J Mol Sci. 2019 Dec 22;21(1):105. doi: 10.3390/ijms21010105 (PMC6981698; doi:10.3390/ijms21010105)
Supplement: Supplementary file 1 [file ijms-21-00105-s001.zip › Supplementary Materials_Rev/Sup2.xlsx]

## Sheet: hs
HPLC Measurements of cGAS in vitro activity assays. ATP/GTP consumption and cGAMP formation were determined based on Peak areas detected at 254 nm and concenctrations were calculated with corresponding standard curves. Assays were performed in biological triplicates.
Homo sapiens			Sample	hs_average
					GTP			ATP			cGAMP
				Time [min]	Area [mAU sek]	Concentration [mM]	standard deviation	Area [mAU sek]	Concentration [mM]	standard deviation	Area [mAU sek]	Concentration [mM]	standard deviation
				0	1016.72	0.697914	0.0849082	971.303	0.472401	0.125067	14.1315	0.00456459	0.0064553
				10	984.524	0.675813	0.0230676	985.079	0.4791	0.0684213	92.393	0.0298437	0.00210312
				20	890.222	0.61108	0.0194923	873.98	0.425067	0.0676207	165.714	0.0535271	0.00632831
				30	805.609	0.552999	0.0656251	798.286	0.388253	0.0221785	274.12	0.0885428	0.00162279
				45	707.708	0.485796	0.0303468	701.495	0.341178	0.0672396	402.826	0.130116	0.0227606
				60	610.136	0.418819	0.0441611	594.851	0.28931	0.0378748	505.253	0.163201	0.0129083
				120	377.171	0.258904	0.0388767	372.518	0.181177	0.0382194	898.735	0.290298	0.0299018
				180	276.861	0.190047	0.0521706	272.291	0.132431	0.0237289	1103.74	0.356517	0.00280362
				240	224.379	0.154022	0.0467706	213.557	0.103865	0.0334291	1345.89	0.434734	0.0403962
				300	175.149	0.120229	0.0714098	176.529	0.0858562	0.0290973	1421.49	0.459151	0.0381848
				1440	102.692	0.0704917	0.0501271	63.632	0.0309479	0.0272532	1632.47	0.5273	0.0185553
			Sample	hs1
					GTP		ATP		cGAMP
				Time [min]	Area [mAU sek]	Concentration [mM]	Area [mAU sek]	Concentration [mM]	Area [mAU sek]	Concentration [mM]
				0	882.255	0.605612	789.47	0.383965	0	0
				10	1018.27	0.698976	885.602	0.430719	96.997	0.0313308
				20	909.631	0.624403	775.667	0.377252	151.861	0.0490523
				30	914.186	0.62753	766.041	0.37257	270.567	0.0873953
				45	741.472	0.508973	603.737	0.293632	353	0.114022
				60	682.95	0.468801	539.785	0.262529	476.995	0.154073
				120	433.754	0.297744	316.951	0.154152	833.276	0.269155
				180	359.116	0.24651	237.792	0.115652	1097.6	0.354535
				240	296.541	0.203556	164.955	0.0802271	1257.46	0.40617
				300	279.929	0.192153	134.225	0.0652814	1337.89	0.43215
				1440	181.587	0.124648	24.009	0.011677	1591.85	0.51418
			Sample	hs2
					GTP		ATP		cGAMP
				Time [min]	Area [mAU sek]	Concentration [mM]	Area [mAU sek]	Concentration [mM]	Area [mAU sek]	Concentration [mM]
				0	1042.24	0.715434	1153.14	0.560837	28.263	0.00912917
				10	984.245	0.675621	1084.56	0.527482	87.789	0.0283565
				20	903.404	0.620129	972.292	0.472882	179.568	0.0580019
				30	768.587	0.527586	830.531	0.403935	277.672	0.0896902
				45	723.984	0.496969	799.254	0.388723	452.652	0.14621
				60	586.472	0.402576	649.916	0.316092	533.511	0.172328
				120	377.277	0.258977	428.084	0.208202	964.194	0.311442
				180	262.226	0.180001	306.79	0.14921	1109.88	0.3585
				240	215.443	0.147888	262.159	0.127503	1434.33	0.463299
				300	173.633	0.119188	218.833	0.106431	1505.08	0.486152
				1440	89.021	0.0611072	103.255	0.0502189	1673.09	0.540421
			Sample	hs3
					GTP		ATP		cGAMP
				Time [min]	Area [mAU sek]	Concentration [mM]	Area [mAU sek]	Concentration [mM]	Area [mAU sek]	Concentration [mM]
				0	1125.66	0.772695	1301.28	0.632887	18.063	0.00583449
				10	951.06	0.652842	1102.3	0.53611	96.355	0.0311234
				20	857.63	0.588708	1006.37	0.489455	206.024	0.0665474
				30	734.054	0.503881	884.1	0.429989	303.318	0.0979741
				45	657.668	0.451447	792.07	0.385229	437.501	0.141316
				60	560.985	0.38508	704.348	0.342565	601.847	0.194401
				120	320.483	0.219991	458.126	0.222813	982.128	0.317235
				180	209.24	0.14363	328.409	0.159724	1191.76	0.384947
				240	161.152	0.110621	256.515	0.124758	1318.41	0.425857
				300	71.886	0.0493451	143.64	0.0698604	1040.89	0.336217
				1440	37.469	0.0257201	72.629	0.0353237	1141.82	0.368818

## Sheet: fl hs
HPLC Measurements of cGAS in vitro activity assays. ATP/GTP consumption and cGAMP formation were determined based on Peak areas detected at 254 nm and concenctrations were calculated with corresponding standard curves. Assays were performed in biological triplicates.
Homo sapiens, full-length			Sample	hs_average
					GTP			ATP			cGAMP
				Time [min]	Area [mAU sek]	Concentration [mM]	standard deviation	Area [mAU sek]	Concentration [mM]	standard deviation	Area [mAU sek]	Concentration [mM]	standard deviation
				0	1292.59	1.12507	0.150792	1006	0.875238	0.14255	0	0	0
				10	1320.09	1.149	0.148773	1035.39	0.900808	0.130529	0	0	0
				20	1321.75	1.15045	0.139597	1063.88	0.925592	0.166104	0	0	0
				30	1392.63	1.21214	0.150862	1080.32	0.939896	0.0292261	0	0	0
				45	1317.09	1.1464	0.133237	1069.75	0.930703	0.155669	0	0	0
				60	1353.54	1.17812	0.085407	1129.92	0.983053	0.0878174	1.903	0.000937069	0.00132522
				120	1273.18	1.10817	0.0466049	1036.7	0.901948	0.0670976	8.7055	0.00377923	0.00294301
				180	1287.99	1.12106	0.0573709	1074.98	0.935252	0.0492089	17.11	0.00749489	0.00619668
				240	1233.53	1.07366	0.0593611	1031.9	0.897769	0.0569334	24.6235	0.0104086	0.00659764
				300	1268.66	1.10424	0.0901913	1130.74	0.983761	0.0837775	31.261	0.0135078	0.0101793
				1440	1307.63	1.13816	0.162571	1279.54	1.11323	0.0685157	122.042	0.0513537	0.0312578
			Sample	hs1
					GTP		ATP		cGAMP
				Time [min]	Area [mAU sek]	Concentration [mM]	Area [mAU sek]	Concentration [mM]	Area [mAU sek]	Concentration [mM]
				0	1102.51	0.959626	890.141	0.77444	0	0
				10	1134.63	0.987577	929.302	0.808511	0	0
				20	1136.64	0.989326	928.875	0.808139	0	0
				30	1264.73	1.10082	1056.56	0.91923	0	0
				45	1141.01	0.993133	943.231	0.820629	0	0
				60	1271.53	1.10674	1058.55	0.920957	0	0
				120	1284.34	1.11788	1091.23	0.949394	5.51	0.00169821
				180	1211.93	1.05486	1034.98	0.900456	10.101	0.00311317
				240	1156.96	1.00701	985.623	0.857511	18.635	0.00574339
				300	1223.93	1.0653	1062.64	0.924521	20.473	0.00630987
				1440	1475.14	1.28396	1335.23	1.16168	94.908	0.0292511
			Sample	hs2
					GTP		ATP		cGAMP
				Time [min]	Area [mAU sek]	Concentration [mM]	Area [mAU sek]	Concentration [mM]	Area [mAU sek]	Concentration [mM]
				0	1333.62	1.16078	1121.86	0.976036	0	0
				10	1354.36	1.17883	1141.48	0.993106	0	0
				20	1419.03	1.23512	1198.88	1.04305	0	0
				30	1323.26	1.15177	1104.07	0.960562	0	0
				45	1391.78	1.2114	1196.27	1.04078	0	0
				60	1462.25	1.27274	1201.3	1.04515	3.806	0.00187414
				120	1214.93	1.05748	982.166	0.854503	11.901	0.00586025
				180	1328.41	1.15624	1114.97	0.970048	24.119	0.0118766
				240	1287.75	1.12085	1078.17	0.938027	30.612	0.0150739
				300	1387.13	1.20736	1198.83	1.043	42.049	0.0207056
				1440	1341.53	1.16767	1223.86	1.06478	149.175	0.0734563
			Sample	hs3
					GTP		ATP		cGAMP
				Time [min]	Area [mAU sek]	Concentration [mM]	Area [mAU sek]	Concentration [mM]	Area [mAU sek]	Concentration [mM]
				0	1441.64	1.2548	1140.26	0.99205	0	0
				10	1471.29	1.2806	1184.81	1.0308	0	0
				20	1409.58	1.2269	1126.58	0.980145	0	0
				30	1589.89	1.38384	1309.06	1.13891	0	0
				45	1418.49	1.23465	1132.74	0.985504	4.971	0.00153208
				60	1326.84	1.15487	1069.81	0.930753	6.564	0.00202305
				120	1320.26	1.14915	1088.38	0.94691	18.579	0.00572613
				180	1323.63	1.15209	1095.29	0.952921	31.584	0.00973433
				240	1255.88	1.09312	1046.62	0.910581	44.173	0.0136143
				300	1194.92	1.04006	1041.62	0.90623	55.696	0.0171658
				1440	1106.23	0.962857	913.867	0.795082	189.456	0.0583912

## Sheet: ep
HPLC Measurements of cGAS in vitro activity assays. ATP/GTP consumption and cGAMP formation were determined based on Peak areas detected at 254 nm and concenctrations were calculated with corresponding standard curves. Assays were performed in biological triplicates.
Equus przewalski			Sample	ep_average
					GTP			ATP			cGAMP
				Time [min]	Area [mAU sek]	Concentration [mM]	standard deviation	Area [mAU sek]	Concentration [mM]	standard deviation	Area [mAU sek]	Concentration [mM]	standard deviation
				0	632.054	0.550138	0.10823	453.981	0.394973	0.0168041	0	0	0
				10	623.558	0.542743	0.0948427	452.733	0.393887	0.0217736	0	0	0
				20	589.068	0.512723	0.045027	486.785	0.423513	0.0822511	0	0	0
				30	555.506	0.483511	0.0105567	450.744	0.392156	0.0181212	0	0	0
				45	648.598	0.564538	0.0863635	580.312	0.504883	0.0249401	1.1945	0.000588192	0.000115948
				60	751.897	0.65445	0.0873171	636.651	0.553899	0.0890318	3.197	0.00157426	0.00130711
				120	590.925	0.51434	0.0851381	531.935	0.462793	0.0867396	5.3125	0.00261596	0.00040425
				180	644.281	0.560781	0.0878988	533.878	0.464484	0.097193	8.5395	0.00420499	0.00250524
				240	511.102	0.444862	0.00432186	438.531	0.38153	0.0224344	8.062	0.00396986	0.00139207
				300	492.08	0.428306	0.0123756	438.464	0.381473	0.0200117	8.964	0.00441402	0.00133288
				1440	464.777	0.404541	0.000765249	430.321	0.374388	0.0198462	13.166	0.00648316	0.000516019
			Sample	ep1
					GTP		ATP		cGAMP
				Time [min]	Area [mAU sek]	Concentration [mM]	Area [mAU sek]	Concentration [mM]	Area [mAU sek]	Concentration [mM]
				0	569.138	0.495376	467.639	0.406855	0	0
				10	577.89	0.502994	470.43	0.409283	0	0
				20	647.857	0.563893	553.635	0.481673	0	0
				30	544.66	0.474071	465.472	0.40497	0	0
				45	648.531	0.56448	560.042	0.487247	1.028	0.000506204
				60	668.891	0.582201	564.291	0.490944	1.32	0.00064999
				120	554.583	0.482708	461.437	0.401459	4.732	0.00233012
				180	527.786	0.459384	454.884	0.395758	4.942	0.00243352
				240	515.739	0.448898	456.764	0.397393	6.063	0.00298552
				300	507.629	0.441839	454.729	0.395623	7.05	0.00347154
				1440	464.033	0.403893	446.451	0.388421	12.425	0.00611828
			Sample	ep2
					GTP		ATP		cGAMP
				Time [min]	Area [mAU sek]	Concentration [mM]	Area [mAU sek]	Concentration [mM]	Area [mAU sek]	Concentration [mM]
				0	551.74	0.480233	440.324	0.38309	0	0
				10	544.858	0.474243	435.037	0.378491	0	0
				20	568.841	0.495118	419.936	0.365352	0	0
				30	568.602	0.49491	436.016	0.379342	0	0
				45	747.854	0.65093	600.582	0.522518	1.361	0.000670179
				60	863.374	0.751479	709.012	0.616854	5.074	0.00249852
				120	701.709	0.610766	602.432	0.524127	5.893	0.00290181
				180	707.006	0.615376	612.871	0.53321	12.137	0.00597646
				240	511.703	0.445385	420.297	0.365666	10.061	0.00495421
				300	488.871	0.425512	422.2	0.367322	10.878	0.00535651
				1440	465.747	0.405385	414.191	0.360354	13.907	0.00684804
			Sample	ep3
					GTP		ATP		cGAMP
				Time [min]	Area [mAU sek]	Concentration [mM]	Area [mAU sek]	Concentration [mM]	Area [mAU sek]	Concentration [mM]
				0	775.283	0.674805	630.184	0.548272	0	0
				10	747.926	0.650993	584.33	0.508378	0	0
				20	550.506	0.479159	412.081	0.358518	0	0
				30	553.255	0.481552	425.692	0.37036	0.438	0.000215679
				45	549.408	0.478203	422.628	0.367694	0	0
				60	723.427	0.629669	582.635	0.506904	2.646	0.00130293
				120	516.482	0.449545	435.982	0.379313	3.377	0.00166289
				180	698.051	0.607582	593.282	0.516167	8.448	0.00415994
				240	505.863	0.440302	433.752	0.377373	7.445	0.00366604
				300	479.741	0.417565	426.917	0.371426	6.775	0.00333612
				1440	464.55	0.404343	430.258	0.374333	10.207	0.0050261

## Sheet: hg
HPLC Measurements of cGAS in vitro activity assays. ATP/GTP consumption and cGAMP formation were determined based on Peak areas detected at 254 nm and concenctrations were calculated with corresponding standard curves. Assays were performed in biological triplicates.
Heterocephalus glaber			Sample	hg_average
					GTP			ATP			cGAMP
				Time [min]	Area [mAU sek]	Concentration [mM]	standard deviation	Area [mAU sek]	Concentration [mM]	standard deviation	Area [mAU sek]	Concentration [mM]	standard deviation
				0	765.855	0.680941	0.0805739	904.431	1.00819	0.0781342	13.7995	0.00674396	0.00172543
				10	608.881	0.541372	0.0921728	735.758	0.820169	0.190737	79.7965	0.0389974	0.00489501
				20	528.688	0.470071	0.111709	764.263	0.851945	0.20998	150.992	0.0737914	0.00703928
				30	502.64	0.446911	0.0134363	664.451	0.740682	0.159026	182.677	0.0892762	0.0178805
				45	445.741	0.39632	0.0428148	656.945	0.732315	0.0772262	275.384	0.134583	0.00840981
				60	433.73	0.385641	0.0502893	587.297	0.654676	0.0224599	304.563	0.148843	0.00584982
				120	280.075	0.249022	0.0306326	455.597	0.507867	0.127206	400.985	0.195965	0.0327826
				180	253.626	0.225505	0.0377485	439.217	0.489607	0.0598709	502.24	0.24545	0.0097762
				240	237.348	0.211033	0.0849742	448.817	0.500309	0.0614608	651.606	0.318447	0.025377
				300	200.732	0.178476	0.054409	386.098	0.430394	0.0637159	596.394	0.291464	0.027146
				1440	108.323	0.0963128	0.0371626	266.022	0.296542	0.0701085	818.028	0.399779	0.0659359
			Sample	hg1
					GTP		ATP		cGAMP
				Time [min]	Area [mAU sek]	Concentration [mM]	Area [mAU sek]	Concentration [mM]	Area [mAU sek]	Concentration [mM]
				0	804.133	0.714976	953.994	1.06344	11.303	0.0055239
				10	727.93	0.647221	856.748	0.955041	86.879	0.0424587
				20	633.19	0.562986	897.46	1.00042	161.177	0.0787689
				30	515.275	0.458144	765.326	0.85313	208.548	0.10192
				45	469.067	0.41706	705.932	0.786922	287.552	0.14053
				60	378.343	0.336395	601.544	0.670558	296.099	0.144707
				120	311.021	0.276537	536.288	0.597815	448.417	0.219146
				180	263.061	0.233894	477.195	0.531943	516.385	0.252363
				240	254.246	0.226057	409.831	0.45685	614.889	0.300503
				300	199.054	0.176984	345.681	0.38534	557.117	0.272269
				1440	98	0.0871343	221.55	0.246968	722.627	0.353156
			Sample	hg2
					GTP		ATP		cGAMP
				Time [min]	Area [mAU sek]	Concentration [mM]	Area [mAU sek]	Concentration [mM]	Area [mAU sek]	Concentration [mM]
				0	831.056	0.738913	854.868	0.952945	16.296	0.00796403
				10	560.187	0.498077	614.767	0.685298	72.714	0.0355361
				20	563.586	0.501099	631.066	0.703467	140.807	0.0688139
				30	506.746	0.450561	563.576	0.628234	156.806	0.0766328
				45	477.789	0.424815	607.958	0.677708	263.216	0.128636
				60	491.395	0.436912	573.05	0.638795	313.027	0.15298
				120	286.253	0.254515	374.907	0.417919	353.552	0.172785
				180	290.57	0.258353	401.239	0.447272	488.095	0.238537
				240	323.343	0.287493	487.804	0.543769	688.324	0.336391
				300	262.748	0.233616	426.515	0.475448	635.671	0.310659
				1440	154.314	0.137205	310.494	0.346116	913.43	0.446403
			Sample	hg3
					GTP		ATP		cGAMP
				Time [min]	Area [mAU sek]	Concentration [mM]	Area [mAU sek]	Concentration [mM]	Area [mAU sek]	Concentration [mM]
				0	662.375	0.588935	893.177	0.995649	14.762	0.00721435
				10	538.526	0.478817	765.959	0.853836	92.434	0.0451735
				20	389.289	0.346127	589.903	0.657581	130.215	0.0636375
				30	485.9	0.432026	737.462	0.822069	234.896	0.114796
				45	390.366	0.347085	624.654	0.696319	297.482	0.145383
				60	431.452	0.383615	717.402	0.799708	438.773	0.214433
				120	242.952	0.216015	478.241	0.533109	490.247	0.239589
				180	207.246	0.184268	455.308	0.507544	591.076	0.288865
				240	134.456	0.119548	318.954	0.355547	490.172	0.239552
				300	140.395	0.124829	353.104	0.393615	616.263	0.301174
				1440	72.655	0.0645994	334.931	0.373357	935.882	0.457376

## Sheet: mm
HPLC Measurements of cGAS in vitro activity assays. ATP/GTP consumption and cGAMP formation were determined based on Peak areas detected at 254 nm and concenctrations were calculated with corresponding standard curves. Assays were performed in biological triplicates.
Mus musculus			Sample	mm_average
					GTP			ATP			cGAMP
				Time [min]	Area [mAU sek]	Concentration [mM]	standard deviation	Area [mAU sek]	Concentration [mM]	standard deviation	Area [mAU sek]	Concentration [mM]	standard deviation
				0	651.71	0.377956	0.0406432	808.386	0.462913	0.0126128	30.2795	0.00930189	0.000895614
				10	476.982	0.276623	0.0178553	739.466	0.423447	0.034209	400.884	0.123152	0.0118257
				20	240.338	0.139383	0.0156982	469.543	0.268879	0.0154986	766.839	0.235574	0.0177693
				30	125.384	0.0727159	0.0273361	323.507	0.185253	0.0698186	987.816	0.303458	0.0637791
				45	65.7697	0.0381428	0.00424067	273.046	0.156357	0.000991237	1577.63	0.484649	0.0546815
				60	38.6457	0.0224124	0.00233314	177.873	0.101857	0.00824411	1355.6	0.416442	0.0359329
				120	42.703	0.0247654	0.00173673	201.875	0.115602	0.00302554	1914.85	0.588244	0.0334079
				180	47.4907	0.027542	0.00273194	192.536	0.110253	0.0137401	1873.13	0.575428	0.002709
				240	49.625	0.0287798	0.00518305	194.668	0.111474	0.0127585	2049.29	0.629543	0.0465497
				300	46.564	0.0270046	0.0073814	162.984	0.0933313	0.0329679	1693.87	0.520358	0.174649
				1440	28.986	0.0168103	9.93536e-05	65.3035	0.0373954	0.00751324	1324.22	0.406801	0.0369059
			Sample	mm1
					GTP		ATP		cGAMP
				Time [min]	Area [mAU sek]	Concentration [mM]	Area [mAU sek]	Concentration [mM]	Area [mAU sek]	Concentration [mM]
				0	622.762	0.361168	823.96	0.471832	28.218	0.00866859
				10	512.003	0.296934	781.708	0.447637	373.664	0.11479
				20	265.504	0.153978	488.681	0.279838	725.938	0.223009
				30	160.421	0.0930354	409.721	0.234622	1134.62	0.348556
				45	69.843	0.0405051	271.822	0.155656	1451.77	0.445984
				60	42.973	0.024922	188.053	0.107687	1438.31	0.44185
				120	43.216	0.0250629	198.139	0.113462	1991.75	0.611867
				180	46.245	0.0268196	175.569	0.100538	1879.37	0.577344
				240	52.059	0.0301914	178.913	0.102453	2156.44	0.662459
				300	57.204	0.0331752	203.694	0.116643	2095.87	0.643853
				1440	28.821	0.0167146	74.581	0.042708	1409.17	0.432898
			Sample	mm2
					GTP		ATP		cGAMP
				Time [min]	Area [mAU sek]	Concentration [mM]	Area [mAU sek]	Concentration [mM]	Area [mAU sek]	Concentration [mM]
				0	600.741	0.348397	792.811	0.453995	32.341	0.00993518
				10	454.177	0.263398	697.224	0.399258	428.104	0.131514
				20	211.702	0.122776	450.405	0.25792	807.74	0.248138
				30	71.795	0.0416372	237.294	0.135884	841.011	0.258359
				45	57.328	0.0332471	274.27	0.157058	1703.49	0.523315
				60	35.019	0.0203091	167.693	0.0960276	1272.89	0.391033
				120	45.408	0.0263342	205.611	0.117741	1837.95	0.564621
				180	52.699	0.0305625	209.502	0.119969	1866.9	0.573513
				240	57.093	0.0331108	210.422	0.120496	1942.14	0.596628
				300	32.464	0.0188274	122.275	0.0700195	1291.87	0.396862
				1440	28.974	0.0168033	56.026	0.0320827	1239.27	0.380705
			Sample	mm3
					GTP		ATP		cGAMP
				Time [min]	Area [mAU sek]	Concentration [mM]	Area [mAU sek]	Concentration [mM]	Area [mAU sek]	Concentration [mM]
				0	731.628	0.424304	893.993	0.511936	34.6	0.0106291
				10	464.765	0.269538	612.535	0.350762	383.691	0.11787
				20	243.808	0.141395	385.758	0.2209	732.893	0.225145
				30	143.936	0.083475	282.709	0.16189	1064.37	0.326975
				45	70.138	0.0406762	194.404	0.111323	1437.91	0.441727
				60	37.945	0.022006	112.445	0.0643904	1273.34	0.391172
				120	39.485	0.0228991	122.378	0.0700785	1723.01	0.529311
				180	43.528	0.0252439	106.835	0.0611779	1711.37	0.525735
				240	39.723	0.0230372	109.15	0.0625036	1507.52	0.463112
				300	50.024	0.0290112	120.792	0.0691702	1903.33	0.584706
				1440	29.163	0.016913	41.696	0.0238768	1204.26	0.369948

## Sheet: mmG379W
HPLC Measurements of cGAS in vitro activity assays. ATP/GTP consumption and cGAMP formation were determined based on Peak areas detected at 254 nm and concenctrations were calculated with corresponding standard curves. Assays were performed in biological triplicates.
Mus musculus mutant			Sample	mm_average
					GTP			ATP			cGAMP
				Time [min]	Area [mAU sek]	Concentration [mM]	standard deviation	Area [mAU sek]	Concentration [mM]	standard deviation	Area [mAU sek]	Concentration [mM]	standard deviation
				0	1036.68	0.711616	0.065519	1203.34	0.585253	0.0559891	21.6305	0.00698682	0.00988086
				10	1143.74	0.785102	#DIV/0!	1311.37	0.637797	#DIV/0!	0	0	#DIV/0!
				20	1262.62	0.866705	#DIV/0!	1432.53	0.696721	#DIV/0!	0	0	#DIV/0!
				30	1114.02	0.764701	#DIV/0!	1282.51	0.623757	#DIV/0!	0	0	#DIV/0!
				45	1041.26	0.714761	#DIV/0!	1182.36	0.575049	#DIV/0!	33.101	0.0106919	#DIV/0!
				60	1119.55	0.768501	#DIV/0!	1235.38	0.600837	#DIV/0!	0	0	#DIV/0!
				120	1140.99	0.783219	#DIV/0!	1299.07	0.631811	#DIV/0!	0	0	#DIV/0!
				180	1019.03	0.699499	#DIV/0!	1197.47	0.582397	#DIV/0!	0	0	#DIV/0!
				240	1098.78	0.754243	#DIV/0!	1266.92	0.616176	#DIV/0!	30.328	0.00979618	#DIV/0!
				300	1012.88	0.695274	0.0752971	1132.88	0.550984	0.0587444	27.228	0.00879486	0.0124378
				1440	1033.17	0.709203	0.0610617	1122.85	0.546108	0.0333672	3.0755	0.000993411	0.00140489
			Sample	mm1
					GTP		ATP		cGAMP
				Time [min]	Area [mAU sek]	Concentration [mM]	Area [mAU sek]	Concentration [mM]	Area [mAU sek]	Concentration [mM]
				0	1104.17	0.757945	1284.74	0.624843	0	0
				10	1143.74	0.785102	1311.37	0.637797	0	0
				20	1262.62	0.866705	1432.53	0.696721	0	0
				30	1114.02	0.764701	1282.51	0.623757	0	0
				45	1041.26	0.714761	1182.36	0.575049	33.101	0.0106919
				60	1119.55	0.768501	1235.38	0.600837	0	0
				120	1140.99	0.783219	1299.07	0.631811	0	0
				180	1019.03	0.699499	1197.47	0.582397	0	0
				240	1098.78	0.754243	1266.92	0.616176	30.328	0.00979618
				300	1090.44	0.748517	1218.29	0.592522	0	0
				1440	1096.07	0.752381	1171.37	0.569702	0	0
			Sample	mm2
					GTP		ATP		cGAMP
				Time [min]	Area [mAU sek]	Concentration [mM]	Area [mAU sek]	Concentration [mM]	Area [mAU sek]	Concentration [mM]
				0	969.19	0.665287	1121.94	0.545663	43.261	0.0139736
				10
				20
				30
				45
				60
				120
				180
				240
				300	935.311	0.642031	1047.47	0.509445	54.456	0.0175897
				1440	970.267	0.666026	1074.34	0.522514	6.151	0.00198682
			Sample	mm3
					GTP		ATP		cGAMP
				Time [min]	Area [mAU sek]	Concentration [mM]	Area [mAU sek]	Concentration [mM]	Area [mAU sek]	Concentration [mM]
				0
				10
				20
				30
				45
				60
				120
				180
				240
				300
				1440

## Sheet: hl
HPLC Measurements of cGAS in vitro activity assays. ATP/GTP consumption and cGAMP formation were determined based on Peak areas detected at 254 nm and concenctrations were calculated with corresponding standard curves. Assays were performed in biological triplicates.
Haliaeetus leucocephalus			Sample	hl_average
					GTP			ATP			cGAMP
				Time [min]	Area [mAU sek]	Concentration [mM]	standard deviation	Area [mAU sek]	Concentration [mM]	standard deviation	Area [mAU sek]	Concentration [mM]	standard deviation
				0	1137.63	0.780913	0.484266	787.839	0.383171	0.22496	45.3045	0.0146337	0.0206952
				10	1131.73	0.77686	0.296058	1065.54	0.518232	0.00267766	115.027	0.0371546	0.00157414
				20	1063.53	0.730045	0.303106	896.204	0.435876	0.0235954	134.826	0.0435497	0.018477
				30	1063.05	0.729715	0.327377	872.981	0.424581	0.0223085	184.129	0.059475	0.0102664
				45	940.872	0.645848	0.339884	772.473	0.375698	0.0353447	262.772	0.0848776	0.0377705
				60	895.885	0.614968	0.329354	776.365	0.377591	0.0624064	307.799	0.0994215	0.0206877
				120	574.884	0.394621	0.348598	403.856	0.196418	0.0136091	734.385	0.237212	0.0606115
				180	479.23	0.328961	0.352975	303.426	0.147574	0.0210278	923.708	0.298365	0.0887831
				240	362.582	0.24889	0.268846	164.44	0.0799764	0.00589009	1099.04	0.354998	0.112622
				300	286.737	0.196826	0.237725	104.04	0.0506007	0.0102436	1188.85	0.384008	0.108201
				1440	183.43	0.125913	0.154511	50.5295	0.0245754	0.0347549	1651.67	0.533503	0.0343648
			Sample	hl1
					GTP		ATP		cGAMP
				Time [min]	Area [mAU sek]	Concentration [mM]	Area [mAU sek]	Concentration [mM]	Area [mAU sek]	Concentration [mM]
				0	512.987	0.352133	460.773	0.2241	0	0
				10	951.467	0.653121	1069.43	0.520125	111.581	0.0360415
				20	835.341	0.573408	930.509	0.45256	175.274	0.0566149
				30	797.076	0.547142	905.415	0.440356	206.603	0.0667344
				45	690.791	0.474184	823.86	0.400691	345.457	0.111585
				60	736.675	0.50568	867.096	0.421719	353.087	0.11405
				120	285.036	0.195659	384.07	0.186795	867.071	0.280071
				180	184.024	0.126321	272.854	0.132705	1118.07	0.361144
				240	126.132	0.0865815	155.876	0.0758115	1345.58	0.434634
				300	89.028	0.061112	118.933	0.057844	1425.71	0.460517
				1440	58.54	0.040184	101.059	0.0491508	1726.9	0.557802
			Sample	hl2
					GTP		ATP		cGAMP
				Time [min]	Area [mAU sek]	Concentration [mM]	Area [mAU sek]	Concentration [mM]	Area [mAU sek]	Concentration [mM]
				0	1902.8	1.30615	1114.9	0.542242	90.609	0.0292674
				10	1623.91	1.11471	1061.64	0.516339	118.473	0.0382677
				20	1572.5	1.07942	861.899	0.419191	94.377	0.0304845
				30	1613.65	1.10767	840.547	0.408806	161.654	0.0522155
				45	1511.18	1.03733	721.086	0.350706	180.088	0.0581698
				60	1435.06	0.985074	685.633	0.333463	262.511	0.0847931
				120	1161.27	0.797139	423.642	0.206042	601.698	0.194353
				180	1072.99	0.736539	333.998	0.162442	729.35	0.235586
				240	814.666	0.559216	173.003	0.0841413	852.493	0.275362
				300	686.621	0.471321	89.147	0.0433573	951.984	0.307498
				1440	443.278	0.304282	0	0	1576.44	0.509203
			Sample	hl3
					GTP		ATP		cGAMP
				Time [min]	Area [mAU sek]	Concentration [mM]	Area [mAU sek]	Concentration [mM]	Area [mAU sek]	Concentration [mM]
				0	997.122	0.68446	1116.45	0.542995	62.888	0.0203133
				10	819.807	0.562745	903.012	0.439187	74.497	0.0240631
				20	782.749	0.537307	873.153	0.424665	118.715	0.0383459
				30	778.424	0.534338	882.121	0.429026	217.995	0.0704141
				45	620.647	0.426034	663.853	0.32287	275.734	0.0890642
				60	515.925	0.35415	581.601	0.282866	336.657	0.108743
				120	278.345	0.191066	324.819	0.157978	679.143	0.219369
				180	180.677	0.124023	185.898	0.0904129	861.916	0.278406
				240	146.949	0.100871	137.689	0.0669661	1099.27	0.355072
				300	84.561	0.0580457	100.477	0.0488678	1215.05	0.392469
				1440	48.471	0.0332722	52.509	0.0255382	1579.24	0.510106

## Sheet: dr
HPLC Measurements of cGAS in vitro activity assays. ATP/GTP consumption and cGAMP formation were determined based on Peak areas detected at 254 nm and concenctrations were calculated with corresponding standard curves. Assays were performed in biological triplicates.
Danio rerio			Sample	dr_average
					GTP			ATP			cGAMP
				Time [min]	Area [mAU sek]	Concentration [mM]	standard deviation	Area [mAU sek]	Concentration [mM]	standard deviation	Area [mAU sek]	Concentration [mM]	standard deviation
				0	903.828	0.524171	0.0704707	920.287	0.526992	0.0598273	30.918	0.00949803	0.000352771
				10	823.972	0.477859	0.107324	775.851	0.444283	0.0396685	172.399	0.052961	0.0072846
				20	663.063	0.384541	0.0405286	668.872	0.383022	0.0303178	284.248	0.0873214	0.0136141
				30	640.904	0.371689	0.080418	597.682	0.342256	0.0017541	360.865	0.110858	0.00868026
				45	579.89	0.336305	0.0305728	574.452	0.328954	0.00638514	498.551	0.153155	0.0149782
				60	519.126	0.301065	0.0280075	515.459	0.295172	0.0168024	513.041	0.157607	0.00958087
				120	498.801	0.289278	0.0358302	456.825	0.261596	7.57195e-05	668.011	0.205214	0.0278372
				180	476.377	0.276273	0.059695	364.98	0.209002	0.0126707	697.718	0.21434	0.0160129
				240	367.283	0.213004	0.0183072	302.951	0.173481	0.0211363	658.658	0.20234	0.0501035
				300	437.411	0.253675	0.038322	383.793	0.219775	0.0246874	903.674	0.277609	0.0665291
				1440	326.406	0.189298	0.0338901	229.079	0.13118	0.0123824	816.445	0.250812	0.00265295
			Sample	dr1
					GTP		ATP		cGAMP
				Time [min]	Area [mAU sek]	Concentration [mM]	Area [mAU sek]	Concentration [mM]	Area [mAU sek]	Concentration [mM]
				0	784.412	0.454916	846.411	0.484688	30.106	0.00924859
				10	675.726	0.391884	726.868	0.416233	155.631	0.04781
				20	593.774	0.344357	631.435	0.361584	252.912	0.0776948
				30	556.556	0.322772	595.516	0.341016	340.885	0.10472
				45	561.406	0.325585	582.337	0.333469	464.074	0.142564
				60	513.634	0.29788	536.207	0.307053	490.988	0.150832
				120	459.039	0.266218	456.731	0.261542	603.936	0.18553
				180	433.448	0.251376	380.626	0.217961	660.86	0.203017
				240	330.873	0.191888	276.851	0.158536	543.331	0.166912
				300	423.186	0.245425	353.308	0.202318	750.539	0.230566
				1440	316.022	0.183276	244.369	0.139935	822.551	0.252688
			Sample	dr2
					GTP		ATP		cGAMP
				Time [min]	Area [mAU sek]	Concentration [mM]	Area [mAU sek]	Concentration [mM]	Area [mAU sek]	Concentration [mM]
				0	899.739	0.5218	994.163	0.569297	31.73	0.00974748
				10	764.813	0.44355	824.835	0.472333	189.166	0.0581119
				20	661.89	0.38386	706.309	0.40446	315.585	0.096948
				30	565.213	0.327793	599.848	0.343497	380.845	0.116996
				45	538.905	0.312536	566.568	0.324439	533.027	0.163746
				60	473.813	0.274786	494.711	0.283291	535.094	0.164381
				120	467.387	0.271059	456.918	0.261649	732.086	0.224897
				180	401.858	0.233056	349.334	0.200042	734.576	0.225662
				240	386.975	0.224424	329.05	0.188427	773.985	0.237769
				300	509.444	0.29545	414.277	0.237231	1056.81	0.324653
				1440	273.858	0.158823	213.789	0.122424	810.338	0.248936
			Sample	dr3
					GTP		ATP		cGAMP
				Time [min]	Area [mAU sek]	Concentration [mM]	Area [mAU sek]	Concentration [mM]	Area [mAU sek]	Concentration [mM]
				0	1027.33	0.595798	1143.41	0.654764	35.882	0.011023
				10	1031.38	0.598143	1085.21	0.621436	217.956	0.0669563
				20	733.526	0.425405	767.349	0.439414	276.934	0.0850743
				30	800.942	0.464503	827.694	0.47397	409.685	0.125856
				45	639.36	0.370794	652.777	0.373806	405.97	0.124714
				60	569.93	0.330528	575.468	0.329536	407.756	0.125263
				120	569.978	0.330556	549.113	0.314444	511.326	0.15708
				180	593.825	0.344386	555.394	0.31804	586.23	0.18009
				240	384.001	0.2227	357.685	0.204824	405.796	0.124661
				300	379.604	0.22015	342.972	0.196399	406.793	0.124967
				1440	389.339	0.225795	326.965	0.187233	543.679	0.167019

## Sheet: sa
HPLC Measurements of cGAS in vitro activity assays. ATP/GTP consumption and cGAMP formation were determined based on Peak areas detected at 254 nm and concenctrations were calculated with corresponding standard curves. Assays were performed in biological triplicates.
Sinocyclocheilus anshuiensis			Sample	sa_average
					GTP			ATP			cGAMP
				Time [min]	Area [mAU sek]	Concentration [mM]	standard deviation	Area [mAU sek]	Concentration [mM]	standard deviation	Area [mAU sek]	Concentration [mM]	standard deviation
				0	915.099	0.7965	0.129372	676.209	0.588315	0.0282351	0	0	0
				10	682.754	0.594268	0.111524	531.9	0.462764	0.0845188	0	0	0
				20	835.477	0.727197	0.139507	613.185	0.533483	0.00868288	0	0	0
				30	801.332	0.697478	0.116442	608.89	0.529746	0.0411191	0	0	0
				45	810.269	0.705257	0.102595	626.617	0.545169	0.0556039	0	0	0
				60	923.914	0.804172	0.149244	771.23	0.670984	0.116295	0	0	0
				120	852.594	0.742096	0.0998944	634.697	0.552199	0.0172999	0	0	0
				180	710.147	0.61811	0.0586711	607.111	0.528198	0.0310797	0	0	0
				240	691.774	0.602119	0.167717	470.178	0.409064	0.00212612	0	0	0
				300	605.502	0.527028	0.0533183	461.169	0.401226	0.0150053	0	0	0
				1440	799.749	0.6961	0.0987627	661.861	0.575832	0.0965748	0	0	0
			Sample	sa1
					GTP		ATP		cGAMP
				Time [min]	Area [mAU sek]	Concentration [mM]	Area [mAU sek]	Concentration [mM]	Area [mAU sek]	Concentration [mM]
				0	820.184	0.713886	653.261	0.56835	0	0
				10	771.3	0.671338	600.593	0.522527	0	0
				20	759.85	0.661372	606.128	0.527343	0	0
				30	713.857	0.62134	575.471	0.500671	0	0
				45	735.488	0.640167	581.425	0.505851	0	0
				60	1047.39	0.911648	865.748	0.753217	0	0
				120	779.297	0.678298	620.637	0.539966	0	0
				180	785.593	0.683778	632.371	0.550175	0	0
				240	605.688	0.527189	468.45	0.40756	0	0
				300	550.99	0.47958	473.365	0.411837	0	0
				1440	677.344	0.589559	583.37	0.507543	0	0
			Sample	sa2
					GTP		ATP		cGAMP
				Time [min]	Area [mAU sek]	Concentration [mM]	Area [mAU sek]	Concentration [mM]	Area [mAU sek]	Concentration [mM]
				0	838.719	0.730019	699.157	0.60828	0	0
				10	535.831	0.466386	463.208	0.403	0	0
				20	727.002	0.632781	620.242	0.539622	0	0
				30	734.806	0.639574	642.31	0.558822	0	0
				45	749.174	0.652079	671.809	0.584487	0	0
				60	728.139	0.633771	676.711	0.588752	0	0
				120	793.626	0.69077	648.758	0.564432	0	0
				180	688.995	0.5997	581.851	0.506222	0	0
				240	557.134	0.484928	471.906	0.410567	0	0
				300	593.723	0.516775	448.974	0.390616	0	0
				1440	820.481	0.714145	740.352	0.64412	0	0
			Sample	sa3
					GTP		ATP		cGAMP
				Time [min]	Area [mAU sek]	Concentration [mM]	Area [mAU sek]	Concentration [mM]	Area [mAU sek]	Concentration [mM]
				0	1086.39	0.945596	958.462	0.83388	0	0
				10	741.131	0.645079	622.624	0.541695	0	0
				20	1019.58	0.887438	881.906	0.767275	0	0
				30	955.334	0.831521	777.353	0.676312	0	0
				45	946.146	0.823523	787.932	0.685516	0	0
				60	996.21	0.867099	832.749	0.724508	0	0
				120	984.859	0.857219	784.728	0.682728	0	0
				180	655.852	0.570852	528.98	0.460223	0	0
				240	912.5	0.794238	732.218	0.637044	0	0
				300	671.794	0.584728	511.607	0.445108	0	0
				1440	901.422	0.784596	712.619	0.619992	0	0

## Sheet: standards
Standards
measured	03.12.2019
GTP	Concentration [mM]	Area [mAU sek]	slope
	0.1	60.019	1148.9
	0.15	177.738
	0.25	291.84
	0.5	593.223
	1	1165.29
	2	2286.66
ATP	Concentration [mM]	Area [mAU sek]	slope
	0.1	61.678	1149.4
	0.15	175.488
	0.25	294.529
	0.5	562.813
	1	1182.82
	2	2286.66
cGAMP	Concentration [mM]	Area [mAU sek]	slope
	0.0625	173.456	2030.8
	0.125	343.072
	0.25	508.965
	0.5	957.415
	0.75	1542.65
GTP	Concentration [mM]	Area [mAU sek]	slope
	0.1	131.443	1456.8
	0.3	422.981
	0.5	734.635
	0.7	1039.84
	0.85	1255.41
	1	1430.83
ATP	Concentration [mM]	Area [mAU sek]	slope
	0.1	212.646	2056.1
	0.3	647.828
	0.5	912.801
	0.7	1441.4
	0.85	1663.81
	1	2173.65
cGAMP	Concentration [mM]	Area [mAU sek]	slope
	0.0625	247.513	3095.9
	0.125	430.645
	0.25	781.971
	0.5	1555.26
	0.75	2302.63
GTP	Concentration [mM]	Area [mAU sek]	slope
	0.125	199.472	1124.7
	0.25	211.204
	0.5	410.38
	0.75	663.482
	1	1345.76
ATP	Concentration [mM]	Area [mAU sek]	slope
	0.125	106.572	897.08
	0.25	202.131
	0.5	373.371
	0.75	740.518
	1	890.108
cGAMP	Concentration [mM]	Area [mAU sek]	slope
	0.0625	131.824	2046.2
	0.125	262.088
	0.25	508.094
	0.5	927.123
	0.75	1598.4
GTP	Concentration [mM]	Area [mAU sek]	slope
	0.1	106.606	1047.5
	0.3	300.114
	0.5	538.388
	0.7	718.031
	0.85	925.734
	1	1024.76
ATP	Concentration [mM]	Area [mAU sek]	slope
	0.3	370.784	1237.6
	0.5	601.929
	0.7	891.586
	0.85	1037.86
	1	1240.42
cGAMP	Concentration [mM]	Area [mAU sek]	slope
	0.0625	205.484	3244.6
	0.125	374.905
	0.25	839.352
	0.5	1623.73
	0.75	2427.93
GTP	Concentration [mM]	Area [mAU sek]	slope
	0.125	194.435	1724.3
	0.25	411.553
	0.5	859.973
	0.75	1279.09
	1	1743.59
ATP	Concentration [mM]	Area [mAU sek]	slope
	0.125	206.16	1746.3
	0.25	442.346
	0.5	897.438
	0.75	1380.14
	1	1681.45
cGAMP	Concentration [mM]	Area [mAU sek]	slope
	0.0625	213.023	3255.2
	0.125	378.287
	0.25	783.819
	0.5	1809.49
	0.75	2334.12

[truncated: 2 more sheets: LC-MS, SDS-PAGE]
